# Supplementary material for: Mesenchymal stem cell therapy in perinatal arterial ischemic stroke: systematic review of preclinical studies
Source: Pediatr Res. 2022 Jul 29;95(1):18–33. doi: 10.1038/s41390-022-02208-3 (PMC10798891; doi:10.1038/s41390-022-02208-3)
Supplement: Supplementary file 3 — Supplementary material – Table [file 41390_2022_2208_MOESM3_ESM.xlsx]

## Sheet: Tabelle1
Supplementary Materia - Table: Secondary outcome date for included studies
Reference	Lesion size		Markers for neurogenesis, apoptosis, neuronal development	Markers for inflammation	Distribution of MSCs
	Neuroimaging	immunohistochemistry
Cho et al. (2016); Korea	NR	NR	2 weeks after treatment:	2 weeks after treatment:	NR
			Angiogenesis:	GFAP positive cells/ striatal area (%): éonly for MSC-EE group
			α-SMA+cells/ striatal area (%): no effect	CS-56+ positive cells/ striatal area (%): no effect
			CD31+ positive cells/ striatal area (%): no effect
			FGF-2 (pg/ml): éonly for MSC-EE group	8 weeks after treatment:
			VCAM-1 (pg/ml): éonly for MSC-EE group	GFAP positive cells/ striatal area (%): no effect
			MMP-2 (pg/ml): éonly for MSC-EE group	CS-56+ positive cells/ striatal area (%): no effect
			HGF (pg/ml): no effect
			GCSF (pg/ml): no effect
			EGF (pg/ml): no effect
			IGF-1 (pg/ml): no effect
			SDF-1a (pg/ml): no effect
			VEGF (pg/ml): no effect
			Leptin (pg/ml): no effect
			8 weeks after treatment:
			Angiogenesis:
			α-SMA+cells/ striatal area (%): éonly for MSC-EE group
			CD31+ positive cells/ striatal area (%): éonly for MSC-EE group
Ding et al. (2017); China	NR	Brain atrophy: improved	NR	3 days after treatment:	At 6 h after transplantation, GFP-positive PD-MSCs were primarily found around the injection site. At 6 d after MSCSimplantation, the green fluorescent signal was significantly attenuated. GFP-positive cells were observed in the ipsilateral infarct cortex, whereas no staining was observed in the contralateral cortex
		Brain edema: improved		Mean fold change of TNF-α mRNA: ê
				Mean fold change of IFN-γ mRNA: ê
				Mean fold change of IL-17 mRNA: ê
				Mean fold change of IL-10 mRNA: é
				TNF-a blood concentration: ê
				IL-17 blood concentration: ê
				IFN- γ blood concentration: ê
				IL-10 cytokine blood concentration: é
				7 days after injury:
				Regulatory T cells (Tregs): é
				Foxp3 expression: é
Ding et al. (2015); China	NR	Brain atrophy: improved	NR	Oxidative stress	GFP-positive PD-MSCs were found primarily around the location of injection at 6 hours. Six days after MSCs implantation, green fluorescent signal was significantly attenuated
		Brain edema: improved		5 days after treatment:
		H-E staining:		HO-1 protein expression: é
		Shrunken neurons: improved		Nrf2 protein expression: é
		eosinophilic cell bodies: improved		Malondialdehyde (MDA) levels: ê
		Nissl staining:
		abnormal neurons with shrunken cytoplasm, pyknotic nuclei, and reduction of Nissl substance: improved		7 days after treatment:
		The numbers of intact neurons: improved		HO-1 mRNA expression: é
				Nrf2 mRNA expression: é
Kim et al. (2012); Korea	Post-transplantation days 3, 7, and 28:	Post-transplantation day 28:	Post-transplantation day 28:	Post-transplantation day 28:	Post-transplantation day 28:
	Intact brain volume by MRI (T2W+DWI): higher	HE staining:	Apoptosis	Astrogliosis	MRI T2 imaging: transplanted super-paramagnetic iron oxide–tagged MSCs, and the persistence of this signal in the peri-infarct area
		Tissue loss: improved	TUNEL-positive cells: ê	GFAP-positive cells: ê
		Cortical tissue loss: improved		Microglia activation: ED-1-positive cells: ê	Deposition of PKH26 red fluorescence–positive donor cells: abundant in the area of the penumbra in close proximity to the peri-infarct area.
		Neuronal loss: improved			There was acolocalization between PKH26 and GFAP or PKH26 and NeuN
Larpthaveesarp et al. (2020); USA	NR	MCAO + 3d MSCs at 2 month	NR	NR	NR
		Significant improvement in hemispheric brain volume
		MCAO + 7d MSCs at 2 month
		Persistent improvement in hemispheric brain volume
Lee et al. (2010); Korea	NR	Post-transplantation week 6:	NR	NR	Post-transplantation week 6: widely distributed to the whole brain regions; in the HI-MSCs group
		Brain atrophy: no effect on ipsilateral hemisphere			colocalized with GFAP and OX42
Li et al. (2014); China	NR	NR	NR	NR	NR
Ohshima et al. (2015); Japan	NR	NR	NR	NR	At 2h: brain, liver, spleen and lungs; i.v.>i.p.
					At 24h: brain, liver, spleen and lungs; no differences between i.v. vs i.p. administration route
					No differences between 2 hemispheres
Sakai et al. (2018); Japan	T2W images	The mean cortical thickness (mm) in contralesional brain: improved	Neurogenesis	Astrogliosis	NR
	At P8 tissue volume (mm3) for:	The mean corpus callosum thickness (mm): improved	P35: Contralesional M1 cortex	P35: The mean density of GFAP+ cells (x104 cells/mm3): no difference
	whole brain: no differences		The mean density of NeuN+ cells (x104 cells/mm3): improved	The number of GFAP+ cells: increased
	contralesional brain hemisphere: no differences
	residual brain: no differences		P35: Synaptogenesis
			The density of synaptic puncta (puncta/um2): increased
	At P35 tissue volume (mm3) for:
	whole brain: improved
	contralesional brain hemisphere: improved
	residual brain: improved
van Velthoven et al. (2010a); USA	NR	NR	Cerebral cell prolifation /survival	NR	NR
			A single dose of MCS at day 3 post-insult
			At day 21 post-insult
			Hippocampus:
			BrdU-positive cells: increased
			% BrdU/NeuNcells: increased % BrdU/Olig2cells: increased
			Cortex:
			BrdU-positive cells: increased
			% BrdU/NeuNcells: increased % BrdU/Olig2cells: increased
			At day 28 post-insult
			Hippocampus:
			BrdU-positive cells: no difference
			% BrdU/NeuNcells: increased % BrdU/Olig2cells: increased
			Cortex:
			BrdU-positive cells: increased
			% BrdU/NeuNcells: increased % BrdU/Olig2cells: increased
			A single dose of MCS at day 10 post-insult
			EdU-positive cells at P21:
			Hippocampus: increased
			Cortex: increased
			Double dose of MSCs at days 3 and 10 post-insult:
			Hippocampus and Cortex
			BrdU-positive cells: no additional effect
			% BrdU/NeuNcells: no additional effect
			% BrdU/Olig2cells: no additional effect
			Neuronal damage
			MAP2 loss
			Single MCSs dose at day 3 post insult
			P21 post-insult: no effect
			P28 post-insult: decreased
			Double MCSs dose at days 3 and 10 post insult
			P21 post-insult: no effect
			P28 post-insult: more powerful effect on decrement
			Ipsilateralt MPB loss (WMI)
			Single MCSs dose at day 3 post insult
			P21 post-insult: no effect
			P28 post-insult: decreased
			Double MCSs dose at days 3 and 10 post insult
			P21 post-insult: decreased
			P28 post-insult: more powerful effect on decrement
			Corticospinal tract remodeling
			Controlateral BDA staining: increased only for double-dose of MSCs at days 3 and 10 post-insult
			Neuritogenesis
			GAP43 staining:
			P21 post-insult: no effect
			P28 post-insult: increased, especially for double dose od MSCs
			Synaptogenesis
			P21 post-insult: no effect
			P28 post-insult: increased, especially for double dose od MSCs
van Velthoven et al. (2010b); Netherlands	NR	Lesion volume: reduced	Neuronal damage	NR	P18 post-transplantation: bilaterally in olfactory bulb, ipsilateral hippocampus
			P28 post-insult
			MAP2 loss: reduced
			MBP loss: reduced
van Velthoven et al. (2010c); Netherlands	NR	NR	Neuronal damage:	NR	NR
			P10/MSC-3d
			%MAP2 area loss: no difference
			%MBP area loss: no difference
			P21/MSC-3d
			%MAP2 area loss: decreased
			%MBP area loss: decreased
			P21 /MSCS10d
			%MAP2 area loss: no difference
			%MBP area loss: no difference
			P28 /MSCS10 d
			%MAP2 area loss: decreased
			%MBP area loss: decreased
			Cerebral cell prolifation /survival
			P10/MSC-3
			Nr. of BrdU-positive cells in dentate gyrus: increased
			Nr. of BrdU-positive cells per mm2 in cortex: increased
			%BrdU+/NeuN+ cells in the hippocampus: increased
			%BrdU+/Olig2+ cells in the hippocampus: increased
			%BrdU+/S100B+ cells in the hippocampus: increased
			%BrdU+/IBA1+ cells in the hippocampus: decreased
			%BrdU+/NeuN+ cells in the cortex: increased
			%BrdU+/Olig2+ cells in the cortex: increased
			%BrdU+/S100B+ cells in the cortex: decreased
			%BrdU+/IBA1+ cells in the cortex: no effect
			P21 post-insult (MSCs administration 3 days post-insult):
			Nr. of BrdU-positive cells in dentate gyrus: no difference
			Nr. of BrdU-positive cells per mm2 in cortex: increased
			%BrdU+/NeuN+ cells in the hippocampus: increased
			%BrdU+/Olig2+ cells in the hippocampus: increased
			%BrdU+/S100B+ cells in the hippocampus: no difference
			%BrdU+/IBA1+ cells in the hippocampus: decreased
			%BrdU+/NeuN+ cells in the cortex: increased
			%BrdU+/Olig2+ cells in the cortex: increased
			%BrdU+/S100B+ cells in the cortex: no difference
			%BrdU+/IBA1+ cells in the cortex: decreased
van Velthoven et al. (2012); Netherlands	P28 post-insult	NR	P28 post-insult	NR	NR
	T2W images: reduced ipsilateral brain volume loss		Corpus callosum MBP optical density: increased
			MBP-positive pattern with lateral arborizations: increased
	DTI images:
	ipsilesional motor cortex FA values: decreased
	Corpus callosum FA: improved		mRFP-positive neurons: improved
	Ispi- and controlesional internal capsule FA: improved		GFP-positive neurons: no effect
	ipsilesional motor cortex diffusivity values: improved
	Corpus callosum diffusivity values: improved
	Corpus callosum MBP-positive fiber coherency: increased
	BDA intensity in the contralesional cortex: decreased
van Velthoven et al. (2013); Nehterlands	NR	P28 post-insult:	Cell Proliferation	NR	NR
		Ipsilateral brain volume loss: improved	P28 post-insult:
		Ipsilateralt MAP2 loss: improved	EdU-positive cells/HPF in ipsilateral striatum: increased
		Ipsilateral MBP loss:	BrdU-positive cells/HPF in ipsilateral striatum: increased
			Ki67-positive cells in ipsilateral SVZ: increased
van Velthoven et al. (2017); Netherlands	P18 post-insult	NR	P28 post-insult:	NR	NR
	T2W:		Axonal presence
	Ipsilateral injury volume (%): no difference		Ipsilateral NFH positive area (%): increased
	Ipsilateral caudate volume (%): no difference		Myelination
			Ipsilateral MBP positive area (%): decreased
Wei et al. (2015); USA	NR	72h post-insult	P17 post-insult	NR	NR
		Ratio of infarct volume: reduced	Angiogenesis
		Ratio of EB leakage area: reduced	Col IV+BrdU+/Col IV+: increased
			Blood flow in the peri-infarct region: improved
			Blood flow in the contralateral hemisphere: no change
			Neurogensis
			NeuN+BrdU+/NeuN+: increased
Xia et al. (2010); China	NR	NR	NR	7 days post-transplantation	7 days post-transplantation: in the transplanted site of the left cerebral cortex and few cells in the hippocampus
				Karyopyknosis, swelling and intracellular vacuolation: more obvious in the control group than in MSCs group	11.9±5.4% of the MSCs were double stained for BrdU+GFAP
Yang et al. (2020)	NR	NR	NR	12 h post-transplantation	NR
				Hippocampal LC3 II: decreased
				Hippocampal Beclin 1: decreased
				Hippocampal p62: increased
				24 h post-transplantation
				Hippocampal LC3 II: decreased
				Hippocampal Beclin 1: decreased
				Hippocampal p62: increased
Zhang et al. (2014); China	NR	NR		Astrogliosis	P35 post-transplantation:
				P35 post-transplantation:	Dil-labeled MSCs in the infarct cortex; the number of Dil-labeled cells was statistically higher following i.v. transplantation compared to i.p. transplantation
				GFAP+ cells in the ischemic frontal cortex: reduced (i.v.>i.p.)
Zhou et al. (2015); China	NR	2 days post-transplantation	2 days post-transplantation		NR
		Periventricular brain tissue HE staining of the uneven, diffuse staining and nuclear condensation: improved	Synaptic plasticity
			fEPSPs in the hippocampal CA1 region: improved
			Angiogenesis
			IL-8 levels (pg/ml): increased
			hIL-8 secretion: increased
			VEGF level (pg/ml): increased BrdU+/CD31+ cell nr.: increased
